# Supplementary material for: Dispersive Magnetic Solid-Phase Extraction as a Novelty Sample Treatment for the Determination of the Main Aflatoxins in Paprika
Source: Toxins (Basel). 2023 Feb 15;15(2):160. doi: 10.3390/toxins15020160 (PMC9959555; doi:10.3390/toxins15020160)
Supplement: Supplementary file 1 [file toxins-15-00160-s001.zip]

Archive with 1 entries (1 files):
- toxins-2204879-supplementary.pdf
